# Supplementary material for: The Simultaneous Detection of Multiple Antibiotics in Milk and Pork Based on an Antibody Chip Biosensor
Source: Biosensors (Basel). 2022 Jul 29;12(8):578. doi: 10.3390/bios12080578 (PMC9405744; doi:10.3390/bios12080578)
Supplement: Supplementary file 1 [file biosensors-12-00578-s001.zip]

Archive with 1 entries (1 files):
- biosensors-1807106-supplementary.pdf
